# Supplementary material for: Diverse meibum lipids produced by Awat1 and Awat2 are important for stabilizing tear film and protecting the ocular surface
Source: iScience. 2021 Apr 26;24(5):102478. doi: 10.1016/j.isci.2021.102478 (PMC8169949; doi:10.1016/j.isci.2021.102478)
Supplement: Table S3. Quantities of all type 2ω WdiEs measured in this study, Related to Figures 6A and 6B [file mmc2.xlsx]

## Sheet: Table S3
Table S3. Quantities of all type 2ω WdiEs measured in this study. Related to Figures 6A and 6B.
FA	diol–FA ester	WT (×105 peak area/mg)	A1 KO (×105 peak area/mg)	A2 KO (×105 peak area/mg)	DKO (×105 peak area/mg)
C16:1	C32:3	ND	ND	ND	ND
C16:1	C33:3	ND	ND	ND	ND
C16:1	C34:3	0.37 ± 0.22	0.17 ± 0.09	0.15 ± 0.08	0.20 ± 0.12
C16:1	C35:3	ND	ND	ND	ND
C16:1	C36:3	1.13 ± 0.68	0.78 ± 0.27	0.86 ± 0.23	1.14 ± 0.57
C16:1	C37:3	0.21 ± 0.12	0.15 ± 0.10	0.17 ± 0.07	0.28 ± 0.08
C16:1	C38:3	1.90 ± 0.62	1.51 ± 0.35	2.00 ± 0.40	2.31 ± 0.56
C16:1	C39:3	0.16 ± 0.07	0.11 ± 0.10	0.18 ± 0.03	0.29 ± 0.08
C16:1	C40:3	0.16 ± 0.04	0.18 ± 0.12	0.24 ± 0.04	0.31 ± 0.14
C16:1	C41:3	ND	ND	ND	ND
C16:1	C42:3	0.06 ± 0.05	0.05 ± 0.02	0.14 ± 0.06	0.16 ± 0.05
C16:1	C43:3	ND	ND	ND	ND
C16:1	C44:3	ND	ND	ND	ND
C16:1	C45:3	ND	ND	ND	ND
C16:1	C46:3	0.10 ± 0.08	0.09 ± 0.04	0.05 ± 0.02	0.02 ± 0.00
C16:1	C47:3	ND	ND	ND	ND
C16:1	C48:3	0.65 ± 0.43	0.99 ± 0.41	0.09 ± 0.01	0.08 ± 0.02
C16:1	C49:3	0.16 ± 0.09	0.31 ± 0.30	0.02 ± 0.02	0.02 ± 0.02
C16:1	C50:3	2.63 ± 0.75	3.52 ± 1.34	0.09 ± 0.05	0.05 ± 0.02
C16:1	C51:3	0.24 ± 0.08	0.38 ± 0.28	0.01 ± 0.01	0.01 ± 0.01
C16:1	C52:3	1.38 ± 0.53	2.00 ± 0.97	0.08 ± 0.05	0.07 ± 0.02
C16:1	C53:3	0.04 ± 0.02	0.16 ± 0.08	0.00 ± 0.01	0.00 ± 0.00
C16:1	C54:3	ND	ND	ND	ND
C16:1	C32:2	ND	ND	ND	ND
C16:1	C33:2	ND	ND	ND	ND
C16:1	C34:2	ND	ND	ND	ND
C16:1	C35:2	ND	ND	ND	ND
C16:1	C36:2	ND	ND	ND	ND
C16:1	C37:2	ND	ND	ND	ND
C16:1	C38:2	ND	ND	ND	ND
C16:1	C39:2	ND	ND	ND	ND
C16:1	C40:2	ND	ND	ND	ND
C16:1	C41:2	ND	ND	ND	ND
C16:1	C42:2	0.27 ± 0.12	0.38 ± 0.22	0.03 ± 0.03	0.04 ± 0.02
C16:1	C43:2	ND	ND	ND	ND
C16:1	C44:2	0.31 ± 0.15	0.46 ± 0.26	0.02 ± 0.02	0.07 ± 0.02
C16:1	C45:2	0.05 ± 0.01	0.10 ± 0.09	0.00 ± 0.00	0.00 ± 0.00
C16:1	C46:2	1.79 ± 0.73	2.43 ± 1.14	0.08 ± 0.06	0.11 ± 0.06
C16:1	C47:2	0.82 ± 0.42	1.33 ± 1.01	0.02 ± 0.02	0.02 ± 0.02
C16:1	C48:2	15.86 ± 4.93	22.95 ± 9.30	0.50 ± 0.32	0.50 ± 0.09
C16:1	C49:2	2.34 ± 0.98	4.08 ± 2.87	0.06 ± 0.02	0.06 ± 0.03
C16:1	C50:2	21.20 ± 5.33	26.40 ± 9.86	1.38 ± 0.66	1.29 ± 0.23
C16:1	C51:2	1.21 ± 0.44	2.33 ± 1.58	0.13 ± 0.07	0.09 ± 0.04
C16:1	C52:2	5.99 ± 2.08	6.33 ± 2.67	0.89 ± 0.41	0.96 ± 0.26
C16:1	C53:2	0.16 ± 0.07	0.37 ± 0.17	0.02 ± 0.02	0.03 ± 0.02
C16:1	C54:2	0.18 ± 0.09	0.25 ± 0.20	0.07 ± 0.05	0.07 ± 0.03
C16:1	C32:1	ND	ND	ND	ND
C16:1	C33:1	ND	ND	ND	ND
C16:1	C34:1	ND	ND	ND	ND
C16:1	C35:1	ND	ND	ND	ND
C16:1	C36:1	ND	ND	ND	ND
C16:1	C37:1	ND	ND	ND	ND
C16:1	C38:1	0.26 ± 0.13	0.24 ± 0.12	0.09 ± 0.05	0.11 ± 0.06
C16:1	C39:1	ND	ND	ND	ND
C16:1	C40:1	1.59 ± 0.68	1.76 ± 0.94	0.13 ± 0.07	0.19 ± 0.08
C16:1	C41:1	0.40 ± 0.28	0.36 ± 0.23	0.03 ± 0.02	0.03 ± 0.02
C16:1	C42:1	4.49 ± 1.68	4.21 ± 1.77	0.38 ± 0.21	0.47 ± 0.04
C16:1	C43:1	0.65 ± 0.34	0.56 ± 0.27	0.03 ± 0.03	0.04 ± 0.03
C16:1	C44:1	3.85 ± 1.52	3.20 ± 1.55	0.37 ± 0.16	0.50 ± 0.17
C16:1	C45:1	1.04 ± 0.47	1.04 ± 0.60	0.07 ± 0.06	0.01 ± 0.01
C16:1	C46:1	4.37 ± 1.68	4.84 ± 2.01	0.48 ± 0.23	0.45 ± 0.05
C16:1	C47:1	2.50 ± 0.68	3.95 ± 1.62	0.15 ± 0.09	0.12 ± 0.04
C16:1	C48:1	6.34 ± 1.89	8.79 ± 3.04	1.13 ± 0.49	1.01 ± 0.08
C16:1	C49:1	2.56 ± 0.98	4.24 ± 1.93	0.31 ± 0.10	0.31 ± 0.09
C16:1	C50:1	4.20 ± 1.52	4.95 ± 1.86	1.05 ± 0.43	1.37 ± 0.23
C16:1	C51:1	1.29 ± 0.43	1.63 ± 0.63	0.24 ± 0.10	0.23 ± 0.05
C16:1	C52:1	0.31 ± 0.18	0.30 ± 0.16	0.27 ± 0.11	0.17 ± 0.05
C16:1	C53:1	ND	ND	ND	ND
C16:1	C54:1	ND	ND	ND	ND
C16:1	C32:0	ND	ND	ND	ND
C16:1	C33:0	ND	ND	ND	ND
C16:1	C34:0	ND	ND	ND	ND
C16:1	C35:0	ND	ND	ND	ND
C16:1	C36:0	ND	ND	ND	ND
C16:1	C37:0	ND	ND	ND	ND
C16:1	C38:0	0.10 ± 0.03	0.06 ± 0.03	0.06 ± 0.06	0.15 ± 0.05
C16:1	C39:0	ND	ND	ND	ND
C16:1	C40:0	0.51 ± 0.27	0.40 ± 0.21	0.29 ± 0.09	0.48 ± 0.08
C16:1	C41:0	0.30 ± 0.16	0.27 ± 0.15	0.19 ± 0.08	0.13 ± 0.07
C16:1	C42:0	1.07 ± 0.48	0.78 ± 0.29	0.56 ± 0.18	0.87 ± 0.14
C16:1	C43:0	0.47 ± 0.18	0.28 ± 0.15	0.20 ± 0.10	0.19 ± 0.02
C16:1	C44:0	0.59 ± 0.26	0.44 ± 0.20	0.31 ± 0.15	0.44 ± 0.07
C16:1	C45:0	0.25 ± 0.17	0.29 ± 0.13	0.12 ± 0.05	0.10 ± 0.04
C16:1	C46:0	0.50 ± 0.17	0.58 ± 0.22	0.25 ± 0.09	0.27 ± 0.05
C16:1	C47:0	0.30 ± 0.12	0.49 ± 0.17	0.08 ± 0.03	0.10 ± 0.04
C16:1	C48:0	0.32 ± 0.09	0.49 ± 0.16	0.26 ± 0.11	0.25 ± 0.08
C16:1	C49:0	0.19 ± 0.02	0.38 ± 0.08	0.10 ± 0.06	0.12 ± 0.08
C16:1	C50:0	ND	ND	ND	ND
C16:1	C51:0	ND	ND	ND	ND
C16:1	C52:0	ND	ND	ND	ND
C16:1	C53:0	ND	ND	ND	ND
C16:1	C54:0	ND	ND	ND	ND
C16:2	C50:2	0.15 ± 0.05	0.22 ± 0.09	0.00 ± 0.00	0.00 ± 0.00
C18:2	C50:2	0.46 ± 0.34	0.44 ± 0.13	0.01 ± 0.01	0.02 ± 0.01
C16:1	C50:2	36.57 ± 16.01	40.28 ± 2.99	1.88 ± 0.58	1.65 ± 0.30
C17:1	C50:2	1.26 ± 1.20	0.99 ± 0.57	0.03 ± 0.03	0.04 ± 0.03
C18:1	C50:2	13.09 ± 5.23	11.64 ± 1.52	1.18 ± 0.41	1.50 ± 0.39
C19:1	C50:2	ND	ND	ND	ND
C20:1	C50:2	ND	ND	ND	ND
C21:1	C50:2	ND	ND	ND	ND
C22:1	C50:2	ND	ND	ND	ND
C23:1	C50:2	0.39 ± 0.32	0.09 ± 0.05	0.06 ± 0.03	0.00 ± 0.00
C24:1	C50:2	0.16 ± 0.14	0.07 ± 0.07	0.11 ± 0.06	0.13 ± 0.06
C25:1	C50:2	1.78 ± 0.95	0.58 ± 0.12	0.43 ± 0.42	0.01 ± 0.00
C26:1	C50:2	0.34 ± 0.15	0.21 ± 0.06	0.24 ± 0.18	0.13 ± 0.08
C27:1	C50:2	0.53 ± 0.37	0.18 ± 0.13	0.44 ± 0.04	0.00 ± 0.00
C28:1	C50:2	0.07 ± 0.05	0.05 ± 0.05	0.25 ± 0.08	0.03 ± 0.03
C29:1	C50:2	0.67 ± 0.32	0.16 ± 0.11	0.28 ± 0.10	0.00 ± 0.00
C30:1	C50:2	0.17 ± 0.08	0.04 ± 0.07	0.34 ± 0.11	0.01 ± 0.01
C31:1	C50:2	0.88 ± 0.42	0.28 ± 0.09	0.79 ± 0.12	0.01 ± 0.01
C32:1	C50:2	0.19 ± 0.08	0.15 ± 0.12	0.36 ± 0.20	0.00 ± 0.00
C33:1	C50:2	0.12 ± 0.03	0.12 ± 0.06	0.31 ± 0.25	0.00 ± 0.00
C34:1	C50:2	ND	ND	ND	ND
C35:1	C50:2	0.02 ± 0.04	0.04 ± 0.02	0.32 ± 0.25	0.00 ± 0.00
C36:1	C50:2	ND	ND	ND	ND
C16:0	C50:2	7.37 ± 2.00	9.16 ± 0.72	1.17 ± 0.42	1.67 ± 0.38
C17:0	C50:2	2.56 ± 0.74	2.78 ± 0.43	0.22 ± 0.07	0.33 ± 0.13
C18:0	C50:2	0.33 ± 0.16	0.34 ± 0.07	0.09 ± 0.06	0.07 ± 0.07
C19:0	C50:2	0.35 ± 0.26	0.07 ± 0.05	0.20 ± 0.10	0.03 ± 0.03
C20:0	C50:2	0.20 ± 0.17	0.05 ± 0.05	0.11 ± 0.06	0.06 ± 0.03
C21:0	C50:2	ND	ND	ND	ND
C22:0	C50:2	ND	ND	ND	ND
C23:0	C50:2	1.20 ± 0.70	0.53 ± 0.20	0.08 ± 0.10	0.03 ± 0.01
C24:0	C50:2	1.96 ± 1.26	0.76 ± 0.15	0.31 ± 0.13	0.06 ± 0.05
C25:0	C50:2	6.49 ± 2.17	2.36 ± 0.48	1.81 ± 0.30	0.12 ± 0.06
C26:0	C50:2	2.87 ± 1.31	1.01 ± 0.09	0.92 ± 0.24	0.02 ± 0.02
C27:0	C50:2	0.59 ± 0.16	0.33 ± 0.04	0.46 ± 0.33	0.01 ± 0.00
C28:0	C50:2	0.32 ± 0.14	0.03 ± 0.02	0.19 ± 0.04	0.01 ± 0.01
C29:0	C50:2	ND	ND	ND	ND
C30:0	C50:2	ND	ND	ND	ND
C31:0	C50:2	ND	ND	ND	ND
C32:0	C50:2	0.04 ± 0.02	0.00 ± 0.00	0.52 ± 0.37	0.00 ± 0.00
C33:0	C50:2	0.32 ± 0.10	0.00 ± 0.01	3.21 ± 2.03	0.00 ± 0.01
C34:0	C50:2	0.03 ± 0.02	0.00 ± 0.00	0.74 ± 0.47	0.00 ± 0.00
C35:0	C50:2	0.19 ± 0.14	0.00 ± 0.00	1.58 ± 0.98	0.00 ± 0.01
C36:0	C50:2	0.01 ± 0.01	0.00 ± 0.00	0.26 ± 0.25	0.00 ± 0.00
Values represent the means ± standard deviations (n = 4). ND, not detected.
