# Supplementary material for: Diverse meibum lipids produced by Awat1 and Awat2 are important for stabilizing tear film and protecting the ocular surface
Source: iScience. 2021 Apr 26;24(5):102478. doi: 10.1016/j.isci.2021.102478 (PMC8169949; doi:10.1016/j.isci.2021.102478)
Supplement: Table S4. Quantities of all type 2α WdiEs measured in this study, Related to Figures 6C and 6D [file mmc3.xlsx]

## Sheet: Table S4
Table S4. Quantities of all type 2α WdiEs measured in this study. Related to Figures 6C and 6D.
FA	diol–FA ester	WT (×105 peak area/mg)	A1 KO (×105 peak area/mg)	A2 KO (×105 peak area/mg)	DKO (×105 peak area/mg)
C16:1	C32:3	ND	ND	ND	ND
C16:1	C33:3	ND	ND	ND	ND
C16:1	C34:3	ND	ND	ND	ND
C16:1	C35:3	ND	ND	ND	ND
C16:1	C36:3	ND	ND	ND	ND
C16:1	C37:3	ND	ND	ND	ND
C16:1	C38:3	ND	ND	ND	ND
C16:1	C39:3	ND	ND	ND	ND
C16:1	C40:3	ND	ND	ND	ND
C16:1	C41:3	ND	ND	ND	ND
C16:1	C42:3	ND	ND	ND	ND
C16:1	C43:3	ND	ND	ND	ND
C16:1	C44:3	ND	ND	ND	ND
C16:1	C45:3	ND	ND	ND	ND
C16:1	C46:3	ND	ND	ND	ND
C16:1	C47:3	ND	ND	ND	ND
C16:1	C48:3	ND	ND	ND	ND
C16:1	C49:3	ND	ND	ND	ND
C16:1	C50:3	ND	ND	ND	ND
C16:1	C51:3	ND	ND	ND	ND
C16:1	C52:3	ND	ND	ND	ND
C16:1	C53:3	ND	ND	ND	ND
C16:1	C54:3	ND	ND	ND	ND
C16:1	C32:2	ND	ND	ND	ND
C16:1	C33:2	ND	ND	ND	ND
C16:1	C34:2	ND	ND	ND	ND
C16:1	C35:2	ND	ND	ND	ND
C16:1	C36:2	ND	ND	ND	ND
C16:1	C37:2	ND	ND	ND	ND
C16:1	C38:2	0.09 ± 0.06	0.08 ± 0.08	0.12 ± 0.07	0.25 ± 0.03
C16:1	C39:2	ND	ND	ND	ND
C16:1	C40:2	0.20 ± 0.09	0.11 ± 0.04	0.29 ± 0.15	0.45 ± 0.11
C16:1	C41:2	ND	ND	ND	ND
C16:1	C42:2	0.28 ± 0.11	0.24 ± 0.08	0.61 ± 0.22	0.70 ± 0.06
C16:1	C43:2	ND	ND	ND	ND
C16:1	C44:2	0.21 ± 0.08	0.19 ± 0.09	0.41 ± 0.16	0.66 ± 0.18
C16:1	C45:2	ND	ND	ND	ND
C16:1	C46:2	0.04 ± 0.02	0.02 ± 0.01	0.13 ± 0.06	0.17 ± 0.02
C16:1	C47:2	ND	ND	ND	ND
C16:1	C48:2	ND	ND	ND	ND
C16:1	C49:2	ND	ND	ND	ND
C16:1	C50:2	ND	ND	ND	ND
C16:1	C51:2	ND	ND	ND	ND
C16:1	C52:2	ND	ND	ND	ND
C16:1	C53:2	ND	ND	ND	ND
C16:1	C54:2	ND	ND	ND	ND
C16:1	C32:1	ND	ND	ND	ND
C16:1	C33:1	ND	ND	ND	ND
C16:1	C34:1	ND	ND	ND	ND
C16:1	C35:1	ND	ND	ND	ND
C16:1	C36:1	0.18 ± 0.11	0.14 ± 0.06	0.20 ± 0.10	0.39 ± 0.14
C16:1	C37:1	ND	ND	ND	ND
C16:1	C38:1	0.91 ± 0.56	0.55 ± 0.35	0.97 ± 0.51	1.76 ± 0.41
C16:1	C39:1	0.30 ± 0.15	0.31 ± 0.15	0.37 ± 0.16	0.63 ± 0.22
C16:1	C40:1	2.26 ± 0.99	1.38 ± 0.59	3.18 ± 1.54	5.18 ± 0.56
C16:1	C41:1	0.65 ± 0.26	0.51 ± 0.19	0.97 ± 0.40	1.39 ± 0.24
C16:1	C42:1	2.30 ± 0.79	1.84 ± 0.58	4.33 ± 1.64	6.58 ± 0.58
C16:1	C43:1	0.63 ± 0.28	0.40 ± 0.14	1.07 ± 0.50	1.52 ± 0.19
C16:1	C44:1	0.87 ± 0.34	0.56 ± 0.24	1.67 ± 0.42	2.91 ± 0.23
C16:1	C45:1	0.14 ± 0.07	0.13 ± 0.06	0.29 ± 0.09	0.42 ± 0.08
C16:1	C46:1	0.31 ± 0.15	0.12 ± 0.07	0.48 ± 0.17	0.59 ± 0.12
C16:1	C47:1	ND	ND	ND	ND
C16:1	C48:1	ND	ND	ND	ND
C16:1	C49:1	ND	ND	ND	ND
C16:1	C50:1	ND	ND	ND	ND
C16:1	C51:1	ND	ND	ND	ND
C16:1	C52:1	ND	ND	ND	ND
C16:1	C53:1	ND	ND	ND	ND
C16:1	C54:1	ND	ND	ND	ND
C16:1	C32:0	ND	ND	ND	ND
C16:1	C33:0	ND	ND	ND	ND
C16:1	C34:0	ND	ND	ND	ND
C16:1	C35:0	ND	ND	ND	ND
C16:1	C36:0	0.06 ± 0.05	0.06 ± 0.04	0.08 ± 0.04	0.19 ± 0.01
C16:1	C37:0	0.11 ± 0.13	0.06 ± 0.06	0.13 ± 0.03	0.26 ± 0.11
C16:1	C38:0	0.38 ± 0.28	0.34 ± 0.18	0.48 ± 0.24	1.20 ± 0.30
C16:1	C39:0	0.40 ± 0.20	0.21 ± 0.13	0.45 ± 0.27	0.78 ± 0.21
C16:1	C40:0	0.77 ± 0.50	0.52 ± 0.15	1.19 ± 0.51	2.04 ± 0.62
C16:1	C41:0	0.34 ± 0.14	0.24 ± 0.13	0.59 ± 0.31	0.92 ± 0.26
C16:1	C42:0	0.35 ± 0.23	0.21 ± 0.13	0.60 ± 0.31	1.00 ± 0.28
C16:1	C43:0	0.13 ± 0.08	0.06 ± 0.03	0.26 ± 0.18	0.26 ± 0.04
C16:1	C44:0	0.08 ± 0.08	0.04 ± 0.03	0.18 ± 0.14	0.24 ± 0.04
C16:1	C45:0	ND	ND	ND	ND
C16:1	C46:0	ND	ND	ND	ND
C16:1	C47:0	ND	ND	ND	ND
C16:1	C48:0	ND	ND	ND	ND
C16:1	C49:0	ND	ND	ND	ND
C16:1	C50:0	ND	ND	ND	ND
C16:1	C51:0	ND	ND	ND	ND
C16:1	C52:0	ND	ND	ND	ND
C16:1	C53:0	ND	ND	ND	ND
C16:1	C54:0	ND	ND	ND	ND
C16:2	C42:1	ND	ND	ND	ND
C18:2	C42:1	ND	ND	ND	ND
C16:1	C42:1	2.33 ± 0.03	1.75 ± 0.70	4.10 ± 1.35	8.02 ± 0.71
C17:1	C42:1	0.05 ± 0.02	0.04 ± 0.02	0.13 ± 0.03	0.21 ± 0.06
C18:1	C42:1	0.30 ± 0.06	0.21 ± 0.06	0.67 ± 0.25	1.24 ± 0.21
C19:1	C42:1	ND	ND	ND	ND
C20:1	C42:1	0.05 ± 0.04	0.02 ± 0.01	0.15 ± 0.06	0.22 ± 0.03
C21:1	C42:1	ND	ND	ND	ND
C22:1	C42:1	0.08 ± 0.02	0.06 ± 0.02	0.34 ± 0.08	0.54 ± 0.06
C23:1	C42:1	ND	ND	ND	ND
C24:1	C42:1	ND	ND	ND	ND
C25:1	C42:1	ND	ND	ND	ND
C26:1	C42:1	ND	ND	ND	ND
C27:1	C42:1	ND	ND	ND	ND
C28:1	C42:1	ND	ND	ND	ND
C29:1	C42:1	ND	ND	ND	ND
C30:1	C42:1	ND	ND	ND	ND
C31:1	C42:1	ND	ND	ND	ND
C32:1	C42:1	ND	ND	ND	ND
C33:1	C42:1	ND	ND	ND	ND
C34:1	C42:1	ND	ND	ND	ND
C35:1	C42:1	ND	ND	ND	ND
C36:1	C42:1	ND	ND	ND	ND
C16:0	C42:1	1.42 ± 0.10	1.05 ± 0.44	3.52 ± 0.67	5.23 ± 2.05
C17:0	C42:1	0.09 ± 0.01	0.05 ± 0.05	0.23 ± 0.07	0.35 ± 0.04
C18:0	C42:1	ND	ND	ND	ND
C19:0	C42:1	ND	ND	ND	ND
C20:0	C42:1	ND	ND	ND	ND
C21:0	C42:1	ND	ND	ND	ND
C22:0	C42:1	ND	ND	ND	ND
C23:0	C42:1	ND	ND	ND	ND
C24:0	C42:1	ND	ND	ND	ND
C25:0	C42:1	ND	ND	ND	ND
C26:0	C42:1	ND	ND	ND	ND
C27:0	C42:1	ND	ND	ND	ND
C28:0	C42:1	ND	ND	ND	ND
C29:0	C42:1	ND	ND	ND	ND
C30:0	C42:1	ND	ND	ND	ND
C31:0	C42:1	ND	ND	ND	ND
C32:0	C42:1	ND	ND	ND	ND
C33:0	C42:1	ND	ND	ND	ND
C34:0	C42:1	ND	ND	ND	ND
C35:0	C42:1	ND	ND	ND	ND
C36:0	C42:1	ND	ND	ND	ND
Values represent the means ± standard deviations (n = 4). ND, not detected.
