# Supplementary material for: Diverse meibum lipids produced by Awat1 and Awat2 are important for stabilizing tear film and protecting the ocular surface
Source: iScience. 2021 Apr 26;24(5):102478. doi: 10.1016/j.isci.2021.102478 (PMC8169949; doi:10.1016/j.isci.2021.102478)
Supplement: Table S5. Quantities of all type 1ω WdiEs measured in Awat1 KO, Awat2 KO, and DKO mice, Related to Figures 7B and 7C [file mmc4.xlsx]

## Sheet: Table S5
Table S5. Quantities of all type 1ω WdiEs measured in Awat1 KO, Awat2 KO, and DKO mice. Related to Figures 7B and 7C.
FA–ω-OH FA ester	FAl	WT (×105 peak area/mg)	A1 KO (×105 peak area/mg)	A2 KO (×105 peak area/mg)	DKO (×105 peak area/mg)
C32:3	C26:0	ND	ND	ND	ND
C33:3	C26:0	0.05 ± 0.04	0.01 ± 0.01	0.29 ± 0.13	0.03 ± 0.03
C34:3	C26:0	ND	ND	ND	ND
C35:3	C26:0	0.05 ± 0.03	0.05 ± 0.03	0.59 ± 0.26	0.12 ± 0.04
C36:3	C26:0	ND	ND	ND	ND
C37:3	C26:0	0.03 ± 0.02	0.04 ± 0.03	0.38 ± 0.14	0.04 ± 0.02
C38:3	C26:0	ND	ND	ND	ND
C39:3	C26:0	0.04 ± 0.02	0.03 ± 0.04	0.19 ± 0.09	0.01 ± 0.00
C40:3	C26:0	ND	ND	ND	ND
C41:3	C26:0	ND	ND	ND	ND
C42:3	C26:0	ND	ND	ND	ND
C43:3	C26:0	ND	ND	ND	ND
C44:3	C26:0	ND	ND	ND	ND
C45:3	C26:0	ND	ND	ND	ND
C46:3	C26:0	0.66 ± 0.14	0.05 ± 0.04	0.05 ± 0.03	0.00 ± 0.00
C47:3	C26:0	0.50 ± 0.12	0.06 ± 0.05	0.07 ± 0.02	0.00 ± 0.00
C48:3	C26:0	11.63 ± 3.64	2.13 ± 0.99	1.00 ± 0.35	0.01 ± 0.02
C49:3	C26:0	3.04 ± 0.64	0.71 ± 0.51	0.17 ± 0.06	0.00 ± 0.00
C50:3	C26:0	19.30 ± 4.70	7.01 ± 2.55	3.21 ± 0.81	0.05 ± 0.03
C51:3	C26:0	3.79 ± 0.75	1.26 ± 0.57	0.22 ± 0.11	0.00 ± 0.01
C52:3	C26:0	9.67 ± 2.91	4.03 ± 1.48	1.82 ± 0.58	0.03 ± 0.01
C53:3	C26:0	1.59 ± 0.28	0.70 ± 0.26	0.07 ± 0.03	0.00 ± 0.01
C54:3	C26:0	2.15 ± 0.69	0.84 ± 0.26	0.43 ± 0.12	0.01 ± 0.01
C32:2	C26:0	0.49 ± 0.15	0.49 ± 0.23	0.28 ± 0.05	0.04 ± 0.02
C33:2	C26:0	0.66 ± 0.22	0.54 ± 0.34	7.26 ± 2.55	0.11 ± 0.03
C34:2	C26:0	0.39 ± 0.18	0.57 ± 0.35	0.32 ± 0.18	0.04 ± 0.04
C35:2	C26:0	0.20 ± 0.10	0.33 ± 0.19	4.05 ± 1.48	0.14 ± 0.05
C36:2	C26:0	0.17 ± 0.12	0.23 ± 0.19	0.24 ± 0.10	0.07 ± 0.06
C37:2	C26:0	0.05 ± 0.04	0.08 ± 0.06	1.68 ± 0.59	0.08 ± 0.03
C38:2	C26:0	ND	ND	ND	ND
C39:2	C26:0	0.05 ± 0.03	0.02 ± 0.02	0.96 ± 0.24	0.01 ± 0.01
C40:2	C26:0	ND	ND	ND	ND
C41:2	C26:0	0.00 ± 0.00	0.05 ± 0.06	0.48 ± 0.12	0.01 ± 0.01
C42:2	C26:0	ND	ND	ND	ND
C43:2	C26:0	ND	ND	ND	ND
C44:2	C26:0	0.07 ± 0.03	0.03 ± 0.03	0.40 ± 0.15	0.01 ± 0.01
C45:2	C26:0	ND	ND	ND	ND
C46:2	C26:0	0.91 ± 0.25	0.21 ± 0.13	1.56 ± 0.16	0.01 ± 0.01
C47:2	C26:0	1.13 ± 0.16	0.27 ± 0.22	0.49 ± 0.06	0.03 ± 0.04
C48:2	C26:0	5.19 ± 1.67	1.41 ± 0.73	7.26 ± 0.84	0.13 ± 0.04
C49:2	C26:0	2.56 ± 0.44	1.11 ± 0.69	1.05 ± 0.20	0.06 ± 0.03
C50:2	C26:0	5.03 ± 1.43	2.57 ± 1.18	6.88 ± 0.54	0.25 ± 0.08
C51:2	C26:0	1.54 ± 0.38	0.87 ± 0.40	0.50 ± 0.08	0.04 ± 0.01
C52:2	C26:0	1.28 ± 0.41	0.80 ± 0.37	1.46 ± 0.26	0.08 ± 0.04
C53:2	C26:0	0.28 ± 0.12	0.26 ± 0.11	0.11 ± 0.06	0.00 ± 0.00
C54:2	C26:0	0.22 ± 0.08	0.18 ± 0.04	0.29 ± 0.05	0.01 ± 0.01
C32:1	C26:0	0.26 ± 0.08	0.27 ± 0.10	2.85 ± 0.89	0.11 ± 0.01
C33:1	C26:0	0.21 ± 0.07	0.39 ± 0.18	34.50 ± 8.85	0.48 ± 0.08
C34:1	C26:0	0.10 ± 0.04	0.18 ± 0.07	1.12 ± 0.34	0.10 ± 0.03
C35:1	C26:0	0.05 ± 0.04	0.10 ± 0.05	2.37 ± 0.49	0.17 ± 0.06
C36:1	C26:0	ND	ND	ND	ND
C37:1	C26:0	ND	ND	ND	ND
C38:1	C26:0	ND	ND	ND	ND
C39:1	C26:0	ND	ND	ND	ND
C40:1	C26:0	ND	ND	ND	ND
C41:1	C26:0	ND	ND	ND	ND
C42:1	C26:0	ND	ND	ND	ND
C43:1	C26:0	ND	ND	ND	ND
C44:1	C26:0	0.05 ± 0.05	0.03 ± 0.03	0.26 ± 0.15	0.02 ± 0.01
C45:1	C26:0	0.04 ± 0.02	0.03 ± 0.02	0.15 ± 0.07	0.00 ± 0.00
C46:1	C26:0	0.32 ± 0.18	0.06 ± 0.04	0.99 ± 0.04	0.01 ± 0.01
C47:1	C26:0	0.31 ± 0.09	0.09 ± 0.08	0.72 ± 0.12	0.01 ± 0.01
C48:1	C26:0	1.11 ± 0.31	0.35 ± 0.16	3.21 ± 0.40	0.08 ± 0.02
C49:1	C26:0	0.65 ± 0.26	0.30 ± 0.23	0.96 ± 0.11	0.02 ± 0.02
C50:1	C26:0	0.61 ± 0.33	0.34 ± 0.21	1.75 ± 0.19	0.08 ± 0.05
C51:1	C26:0	0.27 ± 0.19	0.14 ± 0.03	0.36 ± 0.07	0.02 ± 0.02
C52:1	C26:0	0.11 ± 0.10	0.06 ± 0.05	0.21 ± 0.09	0.01 ± 0.01
C53:1	C26:0	ND	ND	ND	ND
C54:1	C26:0	ND	ND	ND	ND
C32:0	C26:0	0.03 ± 0.02	0.01 ± 0.02	0.21 ± 0.07	0.03 ± 0.02
C33:0	C26:0	0.09 ± 0.06	0.09 ± 0.04	3.42 ± 0.90	0.20 ± 0.10
C34:0	C26:0	0.03 ± 0.02	0.05 ± 0.02	0.16 ± 0.07	0.16 ± 0.05
C35:0	C26:0	0.85 ± 0.47	0.73 ± 0.25	2.64 ± 0.61	3.46 ± 0.88
C36:0	C26:0	0.32 ± 0.14	0.30 ± 0.12	0.85 ± 0.30	1.14 ± 0.25
C37:0	C26:0	0.52 ± 0.21	0.45 ± 0.14	1.31 ± 0.39	2.52 ± 0.46
C38:0	C26:0	0.09 ± 0.05	0.14 ± 0.09	0.37 ± 0.13	0.64 ± 0.24
C39:0	C26:0	0.07 ± 0.03	0.06 ± 0.03	0.23 ± 0.06	0.45 ± 0.09
C40:0	C26:0	ND	ND	ND	ND
C41:0	C26:0	0.04 ± 0.04	0.03 ± 0.01	0.16 ± 0.10	0.22 ± 0.04
C42:0	C26:0	ND	ND	ND	ND
C43:0	C26:0	ND	ND	ND	ND
C44:0	C26:0	ND	ND	ND	ND
C45:0	C26:0	ND	ND	ND	ND
C46:0	C26:0	0.01 ± 0.02	0.00 ± 0.00	0.13 ± 0.07	0.00 ± 0.00
C47:0	C26:0	ND	ND	ND	ND
C48:0	C26:0	ND	ND	ND	ND
C49:0	C26:0	ND	ND	ND	ND
C50:0	C26:0	ND	ND	ND	ND
C51:0	C26:0	ND	ND	ND	ND
C52:0	C26:0	ND	ND	ND	ND
C53:0	C26:0	ND	ND	ND	ND
C54:0	C26:0	ND	ND	ND	ND
C50:3	C16:1	0.41 ± 0.03	0.43 ± 0.11	0.05 ± 0.02	0.00 ± 0.00
C50:3	C17:1	0.16 ± 0.08	0.24 ± 0.10	0.00 ± 0.00	0.00 ± 0.00
C50:3	C18:1	ND	ND	ND	ND
C50:3	C19:1	ND	ND	ND	ND
C50:3	C20:1	ND	ND	ND	ND
C50:3	C21:1	ND	ND	ND	ND
C50:3	C22:1	ND	ND	ND	ND
C50:3	C23:1	ND	ND	ND	ND
C50:3	C24:1	0.70 ± 0.09	0.32 ± 0.15	0.03 ± 0.02	0.00 ± 0.00
C50:3	C25:1	ND	ND	ND	ND
C50:3	C26:1	3.26 ± 0.49	1.45 ± 0.45	0.43 ± 0.18	0.00 ± 0.00
C50:3	C27:1	0.31 ± 0.06	0.10 ± 0.02	0.03 ± 0.03	0.00 ± 0.00
C50:3	C28:1	1.17 ± 0.07	0.40 ± 0.07	0.27 ± 0.13	0.00 ± 0.00
C50:3	C29:1	ND	ND	ND	ND
C50:3	C30:1	1.10 ± 0.17	0.37 ± 0.11	0.22 ± 0.06	0.00 ± 0.00
C50:3	C31:1	ND	ND	ND	ND
C50:3	C32:1	1.16 ± 0.26	0.44 ± 0.11	0.57 ± 0.11	0.00 ± 0.00
C50:3	C33:1	ND	ND	ND	ND
C50:3	C34:1	ND	ND	ND	ND
C50:3	C35:1	ND	ND	ND	ND
C50:3	C36:1	ND	ND	ND	ND
C50:3	C16:0	0.50 ± 0.08	0.75 ± 0.19	0.13 ± 0.06	0.00 ± 0.00
C50:3	C17:0	0.15 ± 0.03	0.18 ± 0.04	0.03 ± 0.02	0.00 ± 0.00
C50:3	C18:0	ND	ND	ND	ND
C50:3	C19:0	ND	ND	ND	ND
C50:3	C20:0	0.36 ± 0.07	0.24 ± 0.07	0.00 ± 0.00	0.00 ± 0.00
C50:3	C21:0	0.39 ± 0.09	0.24 ± 0.09	0.00 ± 0.00	0.00 ± 0.00
C50:3	C22:0	ND	ND	ND	ND
C50:3	C23:0	0.16 ± 0.07	0.08 ± 0.04	0.00 ± 0.00	0.00 ± 0.00
C50:3	C24:0	2.60 ± 0.42	1.34 ± 0.46	0.07 ± 0.03	0.00 ± 0.00
C50:3	C25:0	3.72 ± 0.76	1.70 ± 0.54	0.19 ± 0.05	0.04 ± 0.02
C50:3	C26:0	14.51 ± 3.26	5.89 ± 1.12	1.92 ± 0.42	0.02 ± 0.01
C50:3	C27:0	5.07 ± 1.10	1.71 ± 0.42	0.73 ± 0.18	0.01 ± 0.01
C50:3	C28:0	0.71 ± 0.28	0.29 ± 0.03	0.29 ± 0.02	0.00 ± 0.00
C50:3	C29:0	0.38 ± 0.07	0.13 ± 0.03	0.15 ± 0.04	0.01 ± 0.02
C50:3	C30:0	ND	ND	ND	ND
C50:3	C31:0	ND	ND	ND	ND
C50:3	C32:0	ND	ND	ND	ND
C50:3	C33:0	ND	ND	ND	ND
C50:3	C34:0	ND	ND	ND	ND
C50:3	C35:0	ND	ND	ND	ND
C50:3	C36:0	ND	ND	ND	ND
Values represent the means ± standard deviations (n = 4). ND, not detected.
