# Supplementary material for: Diverse meibum lipids produced by Awat1 and Awat2 are important for stabilizing tear film and protecting the ocular surface
Source: iScience. 2021 Apr 26;24(5):102478. doi: 10.1016/j.isci.2021.102478 (PMC8169949; doi:10.1016/j.isci.2021.102478)
Supplement: Table S6. Quantities of all type 1ω WdiEs measured in Tg Cyp4f39 KO mice, Related to Figure 7D [file mmc5.xlsx]

## Sheet: Table S6
Table S6. Quantities of all type 1ω WdiEs measured in Tg Cyp4f39 KO mice. Related to Figure 7D.
FA–ω-OH FA ester	FAl	Control (×105 peak area/mg)	Tg Cyp4f39 KO (×105 peak area/mg)
C32:3	C26:0	ND	ND
C33:3	C26:0	ND	ND
C34:3	C26:0	ND	ND
C35:3	C26:0	ND	ND
C36:3	C26:0	ND	ND
C37:3	C26:0	ND	ND
C38:3	C26:0	ND	ND
C39:3	C26:0	ND	ND
C40:3	C26:0	ND	ND
C41:3	C26:0	ND	ND
C42:3	C26:0	ND	ND
C43:3	C26:0	ND	ND
C44:3	C26:0	ND	ND
C45:3	C26:0	ND	ND
C46:3	C26:0	1.23 ± 0.64	0.01 ± 0.01
C47:3	C26:0	0.89 ± 0.23	0.00 ± 0.00
C48:3	C26:0	25.70 ± 10.23	0.34 ± 0.31
C49:3	C26:0	4.94 ± 1.80	0.18 ± 0.15
C50:3	C26:0	44.62 ± 15.12	3.17 ± 2.56
C51:3	C26:0	6.16 ± 1.77	0.51 ± 0.40
C52:3	C26:0	22.68 ± 7.80	3.30 ± 2.39
C53:3	C26:0	2.92 ± 0.84	0.30 ± 0.23
C54:3	C26:0	5.94 ± 2.55	0.97 ± 0.78
C32:2	C26:0	0.62 ± 0.31	0.31 ± 0.14
C33:2	C26:0	0.59 ± 0.07	0.51 ± 0.23
C34:2	C26:0	0.64 ± 0.31	0.23 ± 0.14
C35:2	C26:0	0.28 ± 0.08	0.35 ± 0.14
C36:2	C26:0	0.28 ± 0.09	0.09 ± 0.06
C37:2	C26:0	0.09 ± 0.05	0.30 ± 0.13
C38:2	C26:0	ND	ND
C39:2	C26:0	ND	ND
C40:2	C26:0	ND	ND
C41:2	C26:0	ND	ND
C42:2	C26:0	ND	ND
C43:2	C26:0	ND	ND
C44:2	C26:0	0.17 ± 0.07	0.00 ± 0.00
C45:2	C26:0	0.12 ± 0.09	0.00 ± 0.00
C46:2	C26:0	2.07 ± 0.93	0.02 ± 0.02
C47:2	C26:0	1.78 ± 0.76	0.02 ± 0.02
C48:2	C26:0	11.31 ± 4.05	0.26 ± 0.26
C49:2	C26:0	3.94 ± 1.26	0.19 ± 0.13
C50:2	C26:0	11.41 ± 2.85	0.53 ± 0.49
C51:2	C26:0	3.06 ± 1.00	0.22 ± 0.18
C52:2	C26:0	3.07 ± 0.74	0.20 ± 0.24
C53:2	C26:0	0.82 ± 0.50	0.07 ± 0.07
C54:2	C26:0	0.55 ± 0.14	0.07 ± 0.05
C32:1	C26:0	0.42 ± 0.26	0.34 ± 0.20
C33:1	C26:0	0.79 ± 0.36	0.67 ± 0.30
C34:1	C26:0	0.24 ± 0.13	0.13 ± 0.05
C35:1	C26:0	0.23 ± 0.15	0.30 ± 0.18
C36:1	C26:0	ND	ND
C37:1	C26:0	0.04 ± 0.02	0.19 ± 0.08
C38:1	C26:0	ND	ND
C39:1	C26:0	ND	ND
C40:1	C26:0	ND	ND
C41:1	C26:0	ND	ND
C42:1	C26:0	ND	ND
C43:1	C26:0	ND	ND
C44:1	C26:0	ND	ND
C45:1	C26:0	ND	ND
C46:1	C26:0	0.69 ± 0.32	0.00 ± 0.01
C47:1	C26:0	0.65 ± 0.23	0.00 ± 0.00
C48:1	C26:0	2.25 ± 0.74	0.00 ± 0.00
C49:1	C26:0	1.37 ± 0.36	0.01 ± 0.02
C50:1	C26:0	1.27 ± 0.24	0.01 ± 0.02
C51:1	C26:0	0.57 ± 0.14	0.00 ± 0.00
C52:1	C26:0	0.17 ± 0.10	0.00 ± 0.00
C53:1	C26:0	ND	ND
C54:1	C26:0	ND	ND
C32:0	C26:0	ND	ND
C33:0	C26:0	ND	ND
C34:0	C26:0	ND	ND
C35:0	C26:0	ND	ND
C36:0	C26:0	ND	ND
C37:0	C26:0	ND	ND
C38:0	C26:0	ND	ND
C39:0	C26:0	ND	ND
C40:0	C26:0	ND	ND
C41:0	C26:0	ND	ND
C42:0	C26:0	ND	ND
C43:0	C26:0	ND	ND
C44:0	C26:0	ND	ND
C45:0	C26:0	ND	ND
C46:0	C26:0	ND	ND
C47:0	C26:0	ND	ND
C48:0	C26:0	ND	ND
C49:0	C26:0	ND	ND
C50:0	C26:0	ND	ND
C51:0	C26:0	ND	ND
C52:0	C26:0	ND	ND
C53:0	C26:0	ND	ND
C54:0	C26:0	ND	ND
C50:3	C16:1	1.18 ± 0.65	0.12 ± 0.14
C50:3	C17:1	0.27 ± 0.09	0.01 ± 0.01
C50:3	C18:1	0.31 ± 0.21	0.01 ± 0.01
C50:3	C19:1	ND	ND
C50:3	C20:1	0.12 ± 0.14	0.00 ± 0.00
C50:3	C21:1	ND	ND
C50:3	C22:1	0.30 ± 0.20	0.03 ± 0.02
C50:3	C23:1	ND	ND
C50:3	C24:1	2.48 ± 0.99	0.34 ± 0.33
C50:3	C25:1	0.31 ± 0.09	0.02 ± 0.03
C50:3	C26:1	10.78 ± 3.48	1.08 ± 0.98
C50:3	C27:1	0.77 ± 0.16	0.03 ± 0.04
C50:3	C28:1	3.78 ± 1.57	0.22 ± 0.21
C50:3	C29:1	0.32 ± 0.15	0.00 ± 0.00
C50:3	C30:1	3.86 ± 1.53	0.25 ± 0.23
C50:3	C31:1	0.35 ± 0.08	0.01 ± 0.01
C50:3	C32:1	4.31 ± 1.52	0.21 ± 0.21
C50:3	C33:1	0.41 ± 0.16	0.01 ± 0.01
C50:3	C34:1	0.74 ± 0.28	0.12 ± 0.13
C50:3	C35:1	ND	ND
C50:3	C36:1	ND	ND
C50:3	C16:0	1.75 ± 1.02	0.17 ± 0.12
C50:3	C17:0	0.59 ± 0.35	0.02 ± 0.02
C50:3	C18:0	0.42 ± 0.37	0.01 ± 0.01
C50:3	C19:0	0.20 ± 0.14	0.01 ± 0.01
C50:3	C20:0	1.59 ± 1.11	0.11 ± 0.12
C50:3	C21:0	1.25 ± 0.69	0.14 ± 0.17
C50:3	C22:0	0.72 ± 0.52	0.06 ± 0.07
C50:3	C23:0	0.46 ± 0.26	0.04 ± 0.06
C50:3	C24:0	9.68 ± 3.91	0.96 ± 0.87
C50:3	C25:0	9.81 ± 3.24	0.74 ± 0.73
C50:3	C26:0	44.62 ± 15.12	3.17 ± 2.56
C50:3	C27:0	11.63 ± 3.20	0.77 ± 0.65
C50:3	C28:0	6.46 ± 5.18	0.11 ± 0.08
C50:3	C29:0	1.17 ± 0.22	0.04 ± 0.05
C50:3	C30:0	0.46 ± 0.12	0.01 ± 0.02
C50:3	C31:0	0.29 ± 0.09	0.00 ± 0.00
C50:3	C32:0	ND	ND
C50:3	C33:0	ND	ND
C50:3	C34:0	ND	ND
C50:3	C35:0	ND	ND
C50:3	C36:0	ND	ND
Values represent the means ± standard deviations (n = 3). ND, not detected.
