# Supplementary material for: Diverse meibum lipids produced by Awat1 and Awat2 are important for stabilizing tear film and protecting the ocular surface
Source: iScience. 2021 Apr 26;24(5):102478. doi: 10.1016/j.isci.2021.102478 (PMC8169949; doi:10.1016/j.isci.2021.102478)
Supplement: Table S12. Selected m/z values for type 2ω/α WdiEs in MS/MS analysis, Related to Figures 6A–6D [file mmc6.xlsx]

## Sheet: Table S12
Table S12. Selected m/z values for type 2ω/α WdiEs in MS/MS analysis. Related to Figures 6A–6D.
FA	diol–FA ester	Precursor ion (Q1) [M + H]+	Product ion (Q3) [M + H − (FA − OH) − H2O]+
C16:1	C32:3	727.6	473.2
C16:1	C33:3	741.6	487.3
C16:1	C34:3	755.6	501.3
C16:1	C35:3	769.7	515.3
C16:1	C36:3	783.7	529.3
C16:1	C37:3	797.7	543.3
C16:1	C38:3	811.7	557.3
C16:1	C39:3	825.7	571.3
C16:1	C40:3	839.7	585.4
C16:1	C41:3	853.7	599.4
C16:1	C42:3	867.8	613.4
C16:1	C43:3	881.8	627.4
C16:1	C44:3	895.8	641.4
C16:1	C45:3	909.8	655.4
C16:1	C46:3	923.8	669.5
C16:1	C47:3	937.8	683.5
C16:1	C48:3	951.9	697.5
C16:1	C49:3	965.9	711.5
C16:1	C50:3	979.9	725.5
C16:1	C51:3	993.9	739.5
C16:1	C52:3	1007.9	753.6
C16:1	C53:3	1021.9	767.6
C16:1	C54:3	1036	781.6
C16:1	C32:2	729.6	475.3
C16:1	C33:2	743.6	489.3
C16:1	C34:2	757.7	503.3
C16:1	C35:2	771.7	517.3
C16:1	C36:2	785.7	531.3
C16:1	C37:2	799.7	545.3
C16:1	C38:2	813.7	559.3
C16:1	C39:2	827.7	573.4
C16:1	C40:2	841.7	587.4
C16:1	C41:2	855.8	601.4
C16:1	C42:2	869.8	615.4
C16:1	C43:2	883.8	629.4
C16:1	C44:2	897.8	643.4
C16:1	C45:2	911.8	657.5
C16:1	C46:2	925.8	671.5
C16:1	C47:2	939.9	685.5
C16:1	C48:2	953.9	699.5
C16:1	C49:2	967.9	713.5
C16:1	C50:2	981.9	727.5
C16:1	C51:2	995.9	741.6
C16:1	C52:2	1009.9	755.6
C16:1	C53:2	1024	769.6
C16:1	C54:2	1038	783.6
C16:1	C32:1	731.6	477.3
C16:1	C33:1	745.7	491.3
C16:1	C34:1	759.7	505.3
C16:1	C35:1	773.7	519.3
C16:1	C36:1	787.7	533.3
C16:1	C37:1	801.7	547.3
C16:1	C38:1	815.7	561.4
C16:1	C39:1	829.7	575.4
C16:1	C40:1	843.8	589.4
C16:1	C41:1	857.8	603.4
C16:1	C42:1	871.8	617.4
C16:1	C43:1	885.8	631.4
C16:1	C44:1	899.8	645.5
C16:1	C45:1	913.8	659.5
C16:1	C46:1	927.9	673.5
C16:1	C47:1	941.9	687.5
C16:1	C48:1	955.9	701.5
C16:1	C49:1	969.9	715.5
C16:1	C50:1	983.9	729.6
C16:1	C51:1	997.9	743.6
C16:1	C52:1	1012	757.6
C16:1	C53:1	1026	771.6
C16:1	C54:1	1040	785.6
C16:1	C32:0	733.7	479.3
C16:1	C33:0	747.7	493.3
C16:1	C34:0	761.7	507.3
C16:1	C35:0	775.7	521.3
C16:1	C36:0	789.7	535.3
C16:1	C37:0	803.7	549.4
C16:1	C38:0	817.7	563.4
C16:1	C39:0	831.8	577.4
C16:1	C40:0	845.8	591.4
C16:1	C41:0	859.8	605.4
C16:1	C42:0	873.8	619.4
C16:1	C43:0	887.8	633.5
C16:1	C44:0	901.8	647.5
C16:1	C45:0	915.9	661.5
C16:1	C46:0	929.9	675.5
C16:1	C47:0	943.9	689.5
C16:1	C48:0	957.9	703.5
C16:1	C49:0	971.9	717.6
C16:1	C50:0	985.9	731.6
C16:1	C51:0	1000	745.6
C16:1	C52:0	1014	759.6
C16:1	C53:0	1028	773.6
C16:1	C54:0	1042	787.6
C16:2	C50:2	979.9	727.5
C18:2	C50:2	1007.9	727.5
C17:1	C50:2	995.9	727.5
C18:1	C50:2	1009.9	727.5
C19:1	C50:2	1024	727.5
C20:1	C50:2	1038	727.5
C21:1	C50:2	1052	727.5
C22:1	C50:2	1066	727.5
C23:1	C50:2	1080	727.5
C24:1	C50:2	1094	727.5
C25:1	C50:2	1108	727.5
C26:1	C50:2	1122.1	727.5
C27:1	C50:2	1136.1	727.5
C28:1	C50:2	1150.1	727.5
C29:1	C50:2	1164.1	727.5
C30:1	C50:2	1178.1	727.5
C31:1	C50:2	1192.1	727.5
C32:1	C50:2	1206.2	727.5
C33:1	C50:2	1220.2	727.5
C34:1	C50:2	1234.2	727.5
C35:1	C50:2	1248.2	727.5
C36:1	C50:2	1262.2	727.5
C16:0	C50:2	983.9	727.5
C17:0	C50:2	997.9	727.5
C18:0	C50:2	1012	727.5
C19:0	C50:2	1026	727.5
C20:0	C50:2	1040	727.5
C21:0	C50:2	1054	727.5
C22:0	C50:2	1068	727.5
C23:0	C50:2	1082	727.5
C24:0	C50:2	1096	727.5
C25:0	C50:2	1110.1	727.5
C26:0	C50:2	1124.1	727.5
C27:0	C50:2	1138.1	727.5
C28:0	C50:2	1152.1	727.5
C29:0	C50:2	1166.1	727.5
C30:0	C50:2	1180.1	727.5
C31:0	C50:2	1194.2	727.5
C32:0	C50:2	1208.2	727.5
C33:0	C50:2	1222.2	727.5
C34:0	C50:2	1236.2	727.5
C35:0	C50:2	1250.2	727.5
C36:0	C50:2	1264.2	727.5
C16:2	C42:1	869.8	617.4
C18:2	C42:1	897.8	617.4
C17:1	C42:1	885.8	617.4
C18:1	C42:1	899.8	617.4
C19:1	C42:1	913.8	617.4
C20:1	C42:1	927.9	617.4
C21:1	C42:1	941.9	617.4
C22:1	C42:1	955.9	617.4
C23:1	C42:1	969.9	617.4
C24:1	C42:1	983.9	617.4
C25:1	C42:1	997.9	617.4
C26:1	C42:1	1012	617.4
C27:1	C42:1	1026	617.4
C28:1	C42:1	1040	617.4
C29:1	C42:1	1054	617.4
C30:1	C42:1	1068	617.4
C31:1	C42:1	1082	617.4
C32:1	C42:1	1096	617.4
C33:1	C42:1	1110.1	617.4
C34:1	C42:1	1124.1	617.4
C35:1	C42:1	1138.1	617.4
C36:1	C42:1	1152.1	617.4
C16:0	C42:1	873.8	617.4
C17:0	C42:1	887.8	617.4
C18:0	C42:1	901.8	617.4
C19:0	C42:1	915.9	617.4
C20:0	C42:1	929.9	617.4
C21:0	C42:1	943.9	617.4
C22:0	C42:1	957.9	617.4
C23:0	C42:1	971.9	617.4
C24:0	C42:1	985.9	617.4
C25:0	C42:1	1000	617.4
C26:0	C42:1	1014	617.4
C27:0	C42:1	1028	617.4
C28:0	C42:1	1042	617.4
C29:0	C42:1	1056	617.4
C30:0	C42:1	1070	617.4
C31:0	C42:1	1084	617.4
C32:0	C42:1	1098.1	617.4
C33:0	C42:1	1112.1	617.4
C34:0	C42:1	1126.1	617.4
C35:0	C42:1	1140.1	617.4
C36:0	C42:1	1154.1	617.4
